# Supplementary material for: Preconditioners for the geometry optimisation and saddle point search of molecular systems
Source: Sci Rep. 2018 Sep 18;8:13991. doi: 10.1038/s41598-018-32105-x (PMC6143621; doi:10.1038/s41598-018-32105-x)
Supplement: Supplementary file 1 — Initial geometries [file 41598_2018_32105_MOESM1_ESM.zip]

Archive with 28 entries (27 files):
- Supplementary_Information/
- Supplementary_Information/w_bulk_systems.py
- Supplementary_Information/bicyclobutane_ts2.exyz
- Supplementary_Information/ch2choh.exyz
- Supplementary_Information/dmp_oh_ts1.exyz
- Supplementary_Information/menthone.exyz
- Supplementary_Information/h2co.exyz
- Supplementary_Information/thc.exyz
- Supplementary_Information/xx.exyz
- Supplementary_Information/tyrosine_water.exyz
- Supplementary_Information/xxii.exyz
- Supplementary_Information/Supplementary_Information.pdf
- Supplementary_Information/heme.exyz
- Supplementary_Information/xxi.exyz
- Supplementary_Information/ch3o.exyz
- Supplementary_Information/si_bulk_systems.py
- Supplementary_Information/cyclopropyl.exyz
- Supplementary_Information/taxol.exyz
- Supplementary_Information/si_vacancy_systems.py
- Supplementary_Information/ace_ala16_nme.exyz
- Supplementary_Information/trialanine.exyz
- Supplementary_Information/xix.exyz
- Supplementary_Information/dmp_oh_ts2.exyz
- Supplementary_Information/hcch.exyz
- Supplementary_Information/bicyclobutane_ts1.exyz
- Supplementary_Information/w_interstitial_systems.py
- Supplementary_Information/5-nitrobenzisoxazole.exyz
- Supplementary_Information/xviii.exyz
