# Supplementary material for: Preconditioners for the geometry optimisation and saddle point search of molecular systems
Source: Sci Rep. 2018 Sep 18;8:13991. doi: 10.1038/s41598-018-32105-x (PMC6143621; doi:10.1038/s41598-018-32105-x)
Supplement: Supplementary file 1 — Initial geometries [file 41598_2018_32105_MOESM1_ESM.zip › Supplementary_Information/w_bulk_systems.py]

from ase.build import bulk

# 4 x 4 x 4 
w_bulk = bulk('W') * (4,4,4) 
# 8 x 8 x 8 
#w_bulk = bulk('W') * (8,8,8)
# 16 x 16 x 16 
#w_bulk = bulk('W') * (16,16,16)

w_bulk.rattle(stdev=0.15, seed=314159265)
