# Supplementary material for: Preconditioners for the geometry optimisation and saddle point search of molecular systems
Source: Sci Rep. 2018 Sep 18;8:13991. doi: 10.1038/s41598-018-32105-x (PMC6143621; doi:10.1038/s41598-018-32105-x)
Supplement: Supplementary file 1 — Initial geometries [file 41598_2018_32105_MOESM1_ESM.zip › Supplementary_Information/bicyclobutane_ts2.exyz]

10
Lattice="50.0 0 0 0 50.0 0 0 0 50.0" Properties=species:S:1:pos:R:3
C          0.00000        0.00000        0.00000
C          1.48900        0.00000        0.00000
C          2.48236        0.00000        0.94927
C          0.36986       -1.32937       -0.10696
H         -0.53209        0.47858       -0.84588
H          1.85885        0.38878       -0.98195
H          2.38170       -0.40743        1.96390
H          3.52822        0.22407        0.70563
H          0.64874       -1.98829        0.73642
H          0.17678       -2.00849       -0.96865
