# Supplementary material for: Preconditioners for the geometry optimisation and saddle point search of molecular systems
Source: Sci Rep. 2018 Sep 18;8:13991. doi: 10.1038/s41598-018-32105-x (PMC6143621; doi:10.1038/s41598-018-32105-x)
Supplement: Supplementary file 1 — Initial geometries [file 41598_2018_32105_MOESM1_ESM.zip › Supplementary_Information/ch2choh.exyz]

7
Lattice="50.0 0 0 0 50.0 0 0 0 50.0" Properties=species:S:1:pos:R:3
C          0.00000        0.00000        0.00000
C          1.43000        0.00000        0.00000
O          2.08000        0.00000        1.12583
H         -0.37280        0.92830       -0.43287
H         -0.37280       -0.88704       -0.51213
H          1.97500       -0.08227       -0.94038
H          0.73385       -0.10190        1.12361
