# Supplementary material for: Preconditioners for the geometry optimisation and saddle point search of molecular systems
Source: Sci Rep. 2018 Sep 18;8:13991. doi: 10.1038/s41598-018-32105-x (PMC6143621; doi:10.1038/s41598-018-32105-x)
Supplement: Supplementary file 1 — Initial geometries [file 41598_2018_32105_MOESM1_ESM.zip › Supplementary_Information/dmp_oh_ts1.exyz]

15
Lattice="50.0 0 0 0 50.0 0 0 0 50.0" Properties=species:S:1:pos:R:3
C          3.72400        6.71300        9.64600
H          3.06700        5.84500        9.45200
H          3.03700        7.63200       10.15200
H          4.61700        6.47600       10.38500
O          4.12800        7.24400        8.38100
P          5.71600        6.72000        8.02400
O          5.53100        7.13400        6.59000
O          5.35300        5.32500        8.45800
O          6.33900        7.83400        9.16200
C          6.27700        9.15500        8.61900
H          7.29900        9.31300        8.15900
H          6.09900        9.79800        9.49000
H          5.50800        9.41100        7.92000
O          8.41000        5.83100        7.41900
H          8.85200        6.49200        6.88200
