# Supplementary material for: Preconditioners for the geometry optimisation and saddle point search of molecular systems
Source: Sci Rep. 2018 Sep 18;8:13991. doi: 10.1038/s41598-018-32105-x (PMC6143621; doi:10.1038/s41598-018-32105-x)
Supplement: Supplementary file 1 — Initial geometries [file 41598_2018_32105_MOESM1_ESM.zip › Supplementary_Information/menthone.exyz]

29
Lattice="25.0 0 0 0 25.0 0 0 0 25.0" Properties=species:S:1:pos:R:3
C          0.64000        2.30800       -0.59800
H          1.40500        2.78000       -1.24400
H          0.73700        2.76200        0.40600
H         -0.33300        2.62800       -1.01000
C          0.78200        0.76900       -0.55800
H          0.59900        0.39100       -1.58500
C          2.26900        0.45400       -0.21300
H          2.53700        0.89600        0.76700
H          2.94500        0.93600       -0.94600
C          2.55800       -1.06400       -0.19000
H          2.41800       -1.48500       -1.20600
H          3.62200       -1.24800        0.05700
C          1.64500       -1.80600        0.81300
H          1.77300       -2.89900        0.71200
H          1.93500       -1.56400        1.85100
C          0.15800       -1.44900        0.64300
C         -0.66400       -2.36200        0.72600
C         -0.24400        0.05300        0.41100
H         -0.08000        0.51600        1.40200
C         -1.75700        0.32000        0.06400
C         -2.24900       -0.34300       -1.23900
H         -3.29600       -0.07000       -1.47100
H         -2.20800       -1.44700       -1.18400
H         -1.64300       -0.03900       -2.11100
H         -1.88400        1.41100       -0.07000
C         -2.72100       -0.04200        1.21300
H         -2.75300       -1.13000        1.40900
H         -3.75800        0.27300        0.99400
H         -2.43300        0.44900        2.16100
