# Supplementary material for: Preconditioners for the geometry optimisation and saddle point search of molecular systems
Source: Sci Rep. 2018 Sep 18;8:13991. doi: 10.1038/s41598-018-32105-x (PMC6143621; doi:10.1038/s41598-018-32105-x)
Supplement: Supplementary file 1 — Initial geometries [file 41598_2018_32105_MOESM1_ESM.zip › Supplementary_Information/thc.exyz]

53
Lattice="30.0 0 0 0 30.0 0 0 0 30.0" Properties=species:S:1:pos:R:3
C         -5.44900       -2.70800        4.09800
H         -6.24700       -2.99200        3.45700
H         -5.79700       -3.08400        5.09300
H         -5.25600       -1.69700        4.06900
C         -4.20900       -3.50300        3.55000
H         -3.34300       -3.47000        4.22800
H         -4.52300       -4.51300        3.52000
C         -3.70900       -3.09700        2.10000
H         -3.39700       -2.00300        2.21700
H         -4.47000       -3.18700        1.35700
C         -2.43300       -3.89800        1.73100
H         -1.63500       -3.55400        2.43200
H         -2.71700       -4.91600        1.83100
C         -1.91700       -3.71800        0.28700
H         -2.65700       -4.14400       -0.32600
H         -0.99500       -4.28800        0.30400
C         -1.58200       -2.34800       -0.20100
C         -2.58900       -1.50600       -0.60200
C         -2.31000       -0.20900       -0.97200
C         -1.05100        0.36100       -0.84600
O         -3.40200        0.49200       -1.31300
H         -4.06200        0.02600       -0.85900
H         -3.53500       -2.00100       -0.71000
C         -0.26900       -1.81100       -0.05900
H          0.48200       -2.49500        0.31600
C          0.00700       -0.48800       -0.40700
O          1.24100        0.05800       -0.28000
C          1.44000        1.44900       -0.03800
C          0.96400        1.75700        1.39100
H          1.52500        2.60700        1.74500
H          1.23700        0.88700        1.97300
H         -0.11700        1.92300        1.35600
C          2.95100        1.55800       -0.10400
H          3.40100        1.04100        0.74100
H          3.28500        0.94300       -0.89900
H          3.36000        2.54500       -0.16500
C          0.79000        2.20800       -1.16300
H          1.24900        1.82100       -2.08500
C         -0.72100        1.77100       -1.19100
H         -1.26700        2.43000       -0.50200
C         -1.19000        2.00800       -2.61000
H         -1.92500        1.37100       -3.05500
C         -0.77500        3.15500       -3.29500
C         -1.47500        3.34000       -4.62600
H         -1.33500        2.37600       -5.13200
H         -2.53300        3.53800       -4.43500
H         -1.03400        4.12600       -5.24000
C          0.17700        4.16100       -2.72000
H         -0.31100        5.08800       -2.64900
H          0.97100        4.32600       -3.40900
C          0.79500        3.78600       -1.29800
H          0.26100        4.18500       -0.48400
H          1.81100        4.14700       -1.12900
