# Supplementary material for: Preconditioners for the geometry optimisation and saddle point search of molecular systems
Source: Sci Rep. 2018 Sep 18;8:13991. doi: 10.1038/s41598-018-32105-x (PMC6143621; doi:10.1038/s41598-018-32105-x)
Supplement: Supplementary file 1 — Initial geometries [file 41598_2018_32105_MOESM1_ESM.zip › Supplementary_Information/xx.exyz]

220
Lattice="14.0779 0.0 0.0 3.89186629535e-16 6.3559 0.0 -2.67329114439 1.71348239648e-15 25.1684249499" Properties=species:S:1:pos:R:3:Z:I:1 pbc="T T T"
C     10.61060886       5.49810000      19.27542495        6 
H     10.71660886       6.28110000      18.74842495        1 
C     10.90560886       5.53110000      20.63442495        6 
H     11.21060886       6.33910000      21.03042495        1 
C     10.16960886       4.34510000      18.70142495        6 
H      9.97260886       4.32110000      17.77142495        1 
C     10.00960886       3.21310000      19.46842495        6 
H      9.69360886       2.41310000      19.06742495        1 
C     10.30460886       3.23310000      20.82042495        6 
H     10.19660886       2.44510000      21.34042495        1 
C     10.75860886       4.39910000      21.41642495        6 
C     11.07960886       4.44110000      22.87542495        6 
H     11.02360886       5.37610000      23.20042495        1 
H     10.41560886       3.90310000      23.37642495        1 
O     -1.66029114       3.91910000      23.12542495        8 
C     -1.57429114       2.69510000      23.67642495        6 
O     -2.50129114       1.95910000      23.87842495        8 
N     -0.26629114       2.43110000      23.95142495        7 
H      0.31570886       3.04110000      23.69842495        1 
C      0.26070886       1.29710000      24.59242495        6 
C      1.63970886       1.27010000      24.78542495        6 
H      2.17370886       1.99010000      24.46842495        1 
C      4.91000000       0.21210000       0.25900000        6 
H      5.85300000       0.20310000       0.37500000        1 
C     -0.50829114       0.22610000      25.03942495        6 
H     -1.44629114       0.21810000      24.89142495        1 
C      2.77300000       5.52700000       0.53300000        6 
H      2.24100000       4.80500000       0.84800000        1 
C      4.14700000       5.50700000       0.74300000        6 
C      4.76500000       4.39800000       1.47200000        6 
N      4.09900000       3.49100000       2.15600000        7 
C      4.94700000       2.57500000       2.71800000        6 
C      4.36000000       1.46400000       3.53400000        6 
H      5.08300000       0.94400000       3.94400000        1 
H      3.82500000       0.88200000       2.95700000        1 
H      3.78900000       1.84200000       4.23600000        1 
S      6.47700000       4.18600000       1.46600000       16 
C      6.27200000       2.79300000       2.44700000        6 
S      7.69100000       1.91700000       2.97100000       16 
O      7.42600000       0.50800000       2.89500000        8 
O      8.79700000       2.46900000       2.23000000        8 
C      7.91600000       2.32900000       4.67400000        6 
C      7.62600000       1.39100000       5.65100000        6 
H      7.27200000       0.54200000       5.41400000        1 
C      7.86100000       1.71100000       6.97900000        6 
H      7.66900000       1.07200000       7.65400000        1 
C      8.37400000       2.95300000       7.33900000        6 
C      8.66100000       3.28900000       8.78300000        6 
H      7.99900000       2.85300000       9.35800000        1 
H      8.61300000       4.26000000       8.90700000        1 
H      9.55800000       2.97300000       9.02000000        1 
C      8.63300000       3.88500000       6.33900000        6 
H      8.97000000       4.74200000       6.57400000        1 
C      8.40700000       3.58500000       5.00300000        6 
H      8.58600000       4.22700000       4.32600000        1 
C      6.49630443       2.32015000      18.47721247        6 
H      6.39030443       3.10315000      19.00421247        1 
C      6.20130443       2.35315000      17.11821247        6 
H      5.89630443       3.16115000      16.72221247        1 
C      6.93730443       1.16715000      19.05121247        6 
H      7.13430443       1.14315000      19.98121247        1 
C      7.09730443       0.03515000      18.28421247        6 
H      7.41330443       5.59105000      18.68521247        1 
C      6.80230443       0.05515000      16.93221247        6 
H      6.91030443       5.62305000      16.41221247        1 
C      6.34830443       1.22115000      16.33621247        6 
C      6.02730443       1.26315000      14.87721247        6 
H      6.08330443       2.19815000      14.55221247        1 
H      6.69130443       0.72515000      14.37621247        1 
O      4.68930443       0.74115000      14.62721247        8 
C      4.60330443       5.87305000      14.07621247        6 
O      5.53030443       5.13705000      13.87421247        8 
N      3.29530443       5.60905000      13.80121247        7 
H      2.71330443       6.21905000      14.05421247        1 
C      2.76830443       4.47505000      13.16021247        6 
C      1.38930443       4.44805000      12.96721247        6 
H      0.85530443       5.16805000      13.28421247        1 
C      0.79230443       3.39005000      12.32521247        6 
H     -0.15069557       3.38105000      12.20921247        1 
C      3.53730443       3.40405000      12.71321247        6 
H      4.47530443       3.39605000      12.86121247        1 
C      2.92930443       2.34905000      12.05121247        6 
H      3.46130443       1.62705000      11.73621247        1 
C      1.55530443       2.32905000      11.84121247        6 
C      0.93730443       1.22005000      11.11221247        6 
N      1.60330443       0.31305000      10.42821247        7 
C      0.75530443       5.75295000       9.86621247        6 
C      1.34230443       4.64195000       9.05021247        6 
H      0.61930443       4.12195000       8.64021247        1 
H      1.87730443       4.05995000       9.62721247        1 
H      1.91330443       5.01995000       8.34821247        1 
S     -0.77469557       1.00805000      11.11821247       16 
C     -0.56969557       5.97095000      10.13721247        6 
S     12.08920443       5.09495000       9.61321247       16 
O     12.35420443       3.68595000       9.68921247        8 
O     10.98320443       5.64695000      10.35421247        8 
C     11.86420443       5.50695000       7.91021247        6 
C     12.15420443       4.56895000       6.93321247        6 
H     12.50820443       3.71995000       7.17021247        1 
C     11.91920443       4.88895000       5.60521247        6 
H     12.11120443       4.24995000       4.93021247        1 
C     11.40620443       6.13095000       5.24521247        6 
C     11.11920443       0.11105000       3.80121247        6 
H     11.78120443       6.03095000       3.22621247        1 
H     11.16720443       1.08205000       3.67721247        1 
H     10.22220443       6.15095000       3.56421247        1 
C     11.14720443       0.70705000       6.24521247        6 
H     10.81020443       1.56405000       6.01021247        1 
C     11.37320443       0.40705000       7.58121247        6 
H     11.19420443       1.04905000       8.25821247        1 
C      0.79400000       0.85780000       5.89300000        6 
H      0.68800000       0.07480000       6.42000000        1 
C      0.49900000       0.82480000       4.53400000        6 
H      0.19400000       0.01680000       4.13800000        1 
C      1.23500000       2.01080000       6.46700000        6 
H      1.43200000       2.03480000       7.39700000        1 
C      1.39500000       3.14280000       5.70000000        6 
H      1.71100000       3.94280000       6.10100000        1 
C      1.10000000       3.12280000       4.34800000        6 
H      1.20800000       3.91080000       3.82800000        1 
C      0.64600000       1.95680000       3.75200000        6 
C      0.32500000       1.91480000       2.29300000        6 
H      0.38100000       0.97980000       1.96800000        1 
H      0.98900000       2.45280000       1.79200000        1 
O     13.06490000       2.43680000       2.04300000        8 
C     12.97890000       3.66080000       1.49200000        6 
O     13.90590000       4.39680000       1.29000000        8 
N     11.67090000       3.92480000       1.21700000        7 
H     11.08890000       3.31480000       1.47000000        1 
C     11.14390000       5.05880000       0.57600000        6 
C      9.76490000       5.08580000       0.38300000        6 
H      9.23090000       4.36580000       0.70000000        1 
C      6.49460886       6.14380000      24.90942495        6 
H      5.55160886       6.15280000      24.79342495        1 
C     11.91290000       6.12980000       0.12900000        6 
H     12.85090000       6.13780000       0.27700000        1 
C      8.63160886       0.82890000      24.63542495        6 
H      9.16360886       1.55090000      24.32042495        1 
C      7.25760886       0.84890000      24.42542495        6 
C      6.63960886       1.95790000      23.69642495        6 
N      7.30560886       2.86490000      23.01242495        7 
C      6.45760886       3.78090000      22.45042495        6 
C      7.04460886       4.89190000      21.63442495        6 
H      6.32160886       5.41190000      21.22442495        1 
H      7.57960886       5.47390000      22.21142495        1 
H      7.61560886       4.51390000      20.93242495        1 
S      4.92760886       2.16990000      23.70242495       16 
C      5.13260886       3.56290000      22.72142495        6 
S      3.71360886       4.43890000      22.19742495       16 
O      3.97860886       5.84790000      22.27342495        8 
O      2.60760886       3.88690000      22.93842495        8 
C      3.48860886       4.02690000      20.49442495        6 
C      3.77860886       4.96490000      19.51742495        6 
H      4.13260886       5.81390000      19.75442495        1 
C      3.54360886       4.64490000      18.18942495        6 
H      3.73560886       5.28390000      17.51442495        1 
C      3.03060886       3.40290000      17.82942495        6 
C      2.74360886       3.06690000      16.38542495        6 
H      3.40560886       3.50290000      15.81042495        1 
H      2.79160886       2.09590000      16.26142495        1 
H      1.84660886       3.38290000      16.14842495        1 
C      2.77160886       2.47090000      18.82942495        6 
H      2.43460886       1.61390000      18.59442495        1 
C      2.99760886       2.77090000      20.16542495        6 
H      2.81860886       2.12890000      20.84242495        1 
C      4.90830443       4.03575000       6.69121247        6 
H      5.01430443       3.25275000       6.16421247        1 
C      5.20330443       4.00275000       8.05021247        6 
H      5.50830443       3.19475000       8.44621247        1 
C      4.46730443       5.18875000       6.11721247        6 
H      4.27030443       5.21275000       5.18721247        1 
C      4.30730443       6.32075000       6.88421247        6 
H      3.99130443       0.76485000       6.48321247        1 
C      4.60230443       6.30075000       8.23621247        6 
H      4.49430443       0.73285000       8.75621247        1 
C      5.05630443       5.13475000       8.83221247        6 
C      5.37730443       5.09275000      10.29121247        6 
H      5.32130443       4.15775000      10.61621247        1 
H      4.71330443       5.63075000      10.79221247        1 
O      6.71530443       5.61475000      10.54121247        8 
C      6.80130443       0.48285000      11.09221247        6 
O      5.87430443       1.21885000      11.29421247        8 
N      8.10930443       0.74685000      11.36721247        7 
H      8.69130443       0.13685000      11.11421247        1 
C      8.63630443       1.88085000      12.00821247        6 
C     10.01530443       1.90785000      12.20121247        6 
H     10.54930443       1.18785000      11.88421247        1 
C     10.61230443       2.96585000      12.84321247        6 
H     11.55530443       2.97485000      12.95921247        1 
C      7.86730443       2.95185000      12.45521247        6 
H      6.92930443       2.95985000      12.30721247        1 
C      8.47530443       4.00685000      13.11721247        6 
H      7.94330443       4.72885000      13.43221247        1 
C      9.84930443       4.02685000      13.32721247        6 
C     10.46730443       5.13585000      14.05621247        6 
N      9.80130443       6.04285000      14.74021247        7 
C     10.64930443       0.60295000      15.30221247        6 
C     10.06230443       1.71395000      16.11821247        6 
H     10.78530443       2.23395000      16.52821247        1 
H      9.52730443       2.29595000      15.54121247        1 
H      9.49130443       1.33595000      16.82021247        1 
S     12.17930443       5.34785000      14.05021247       16 
C     11.97430443       0.38495000      15.03121247        6 
S     -0.68459557       1.26095000      15.55521247       16 
O     -0.94959557       2.66995000      15.47921247        8 
O      0.42140443       0.70895000      14.81421247        8 
C     -0.45959557       0.84895000      17.25821247        6 
C     -0.74959557       1.78695000      18.23521247        6 
H     -1.10359557       2.63595000      17.99821247        1 
C     -0.51459557       1.46695000      19.56321247        6 
H     -0.70659557       2.10595000      20.23821247        1 
C     -0.00159557       0.22495000      19.92321247        6 
C      0.28540443       6.24485000      21.36721247        6 
H     -0.37659557       0.32495000      21.94221247        1 
H      0.23740443       5.27385000      21.49121247        1 
H      1.18240443       0.20495000      21.60421247        1 
C      0.25740443       5.64885000      18.92321247        6 
H      0.59440443       4.79185000      19.15821247        1 
C      0.03140443       5.94885000      17.58721247        6 
H      0.21040443       5.30685000      16.91021247        1 
