# Supplementary material for: Preconditioners for the geometry optimisation and saddle point search of molecular systems
Source: Sci Rep. 2018 Sep 18;8:13991. doi: 10.1038/s41598-018-32105-x (PMC6143621; doi:10.1038/s41598-018-32105-x)
Supplement: Supplementary file 1 — Initial geometries [file 41598_2018_32105_MOESM1_ESM.zip › Supplementary_Information/tyrosine_water.exyz]

27
Lattice="50.0 0.0 0.0 0.0 50.0 0.0 0.0 0.0 50.0" Properties=species:S:1:pos:R:3
O     -2.66097835       4.54527033      -4.07635422
C     -2.05097661       3.48335889      -4.00094261
O     -2.14418218       2.53351513      -3.19235618
C     -0.86758842       3.23735792      -5.12076229
N     -0.11201790       2.01104633      -4.72006868
H      0.24713127       2.12248355      -3.79024407
H     -0.73579110       1.22250373      -4.74257487
H      0.64589904       1.84664817      -5.35132858
H     -0.18773578       4.12315433      -5.11708657
C     -1.48063700       3.06933510      -6.50228282
H     -2.22958014       2.25022385      -6.49500607
H     -2.05727046       3.98784881      -6.73641729
C     -0.42814622       2.83280975      -7.53925907
C     -0.29664949       1.57524362      -8.13795337
H     -0.99530823       0.77342165      -7.87901947
C      0.69465648       1.33923084      -9.07659626
H      0.77461135       0.36161180      -9.56747909
C      1.59264653       2.37339018      -9.41899884
O      2.59528399       2.12576352     -10.24916298
C      1.42603663       3.65331298      -8.85060747
H      2.07134548       4.48497401      -9.16119791
C      0.41760972       3.87142674      -7.92825960
H      0.27352031       4.87206208      -7.50184805
H      3.65203958       3.05700789      -9.99803259
O      4.01761341       3.48970499     -10.93363999
H      3.29682341       3.19244320     -11.54231833
H      4.86144346       3.11785058     -11.20220274
