# Supplementary material for: Preconditioners for the geometry optimisation and saddle point search of molecular systems
Source: Sci Rep. 2018 Sep 18;8:13991. doi: 10.1038/s41598-018-32105-x (PMC6143621; doi:10.1038/s41598-018-32105-x)
Supplement: Supplementary file 1 — Initial geometries [file 41598_2018_32105_MOESM1_ESM.zip › Supplementary_Information/xxii.exyz]

60
Lattice="11.947 0.0 0.0 4.10011748355e-16 6.696 0.0 -4.01824937854 1.01745183076e-15 11.9399864293" Properties=species:S:1:pos:R:3 pbc="T T T"
S          4.32000        0.93900        4.39300
C          3.87600        2.17900        3.21900
C          2.86600        1.77900        2.27100
N          2.04100        1.47400        1.55500
C          4.39700        3.42300        3.18600
C          3.97300        4.35100        2.15200
N          3.66000        5.10000        1.36000
S          5.58800        4.07300        4.30300
C          6.55000        2.62600        4.50700
C          6.02800        1.31300        4.55900
N          6.88000        0.34500        4.76800
S          8.39600        0.95900        4.95100
C          7.90600        2.58700        4.69200
C          8.81500        3.68600        4.65900
N          9.55600        4.54900        4.57800
S         -0.35500        4.28700        1.57700
C          0.08800        5.52700        2.75100
C          1.09800        5.12700        3.69900
N          1.92400        4.82200        4.41500
C         -0.43300        0.07500        2.78400
C         -0.00900        1.00300        3.81800
N          0.30400        1.75200        4.61000
S         10.32300        0.72500        1.66700
C          9.36200        5.97400        1.46300
C          9.88300        4.66100        1.41100
N          9.03100        3.69300        1.20200
S          7.51600        4.30700        1.01900
C          8.00600        5.93500        1.27800
C          7.09600        0.33800        1.31100
N          6.35600        1.20100        1.39200
S          3.60900        5.75700        7.54700
C          4.05300        4.51700        8.72100
C          5.06200        4.91700        9.66900
N          5.88800        5.22200       10.38500
C          3.53100        3.27300        8.75400
C          3.95500        2.34500        9.78800
N          4.26800        1.59600       10.58000
S          2.34000        2.62300        7.63700
C          1.37900        4.07000        7.43300
C          1.90000        5.38300        7.38100
N          1.04800        6.35100        7.17200
S         -0.46700        5.73700        6.98900
C          0.02300        4.10900        7.24800
C         -0.88600        3.01000        7.28100
N         -1.62700        2.14700        7.36200
S          8.28400        2.40900       10.36300
C          7.84000        1.16900        9.18900
C          6.83100        1.56900        8.24100
N          6.00500        1.87400        7.52500
C          8.36200        6.62100        9.15600
C          7.93800        5.69300        8.12200
N          7.62500        4.94400        7.33000
S         -2.39400        5.97100       10.27300
C         -1.43300        0.72200       10.47700
C         -1.95400        2.03500       10.52900
N         -1.10200        3.00300       10.73800
S          0.41300        2.38900       10.92100
C         -0.07700        0.76100       10.66200
C          0.83300        6.35800       10.62900
N          1.57300        5.49500       10.54800
