# Supplementary material for: Preconditioners for the geometry optimisation and saddle point search of molecular systems
Source: Sci Rep. 2018 Sep 18;8:13991. doi: 10.1038/s41598-018-32105-x (PMC6143621; doi:10.1038/s41598-018-32105-x)
Supplement: Supplementary file 1 — Initial geometries [file 41598_2018_32105_MOESM1_ESM.zip › Supplementary_Information/heme.exyz]

75
Lattice="50.0 0 0 0 50.0 0 0 0 50.0" Properties=species:S:1:pos:R:3
Fe         3.85000        2.65200       -1.14200
N          3.86700        0.69000       -0.54100
C          2.86400        0.02300        0.14100
C          3.34300       -1.38700        0.34100
C          2.58000       -2.54100        0.98400
H          2.72100       -3.45300        0.45500
H          1.53600       -2.32700        0.86600
C          2.90900       -2.86900        2.42500
H          3.86600       -2.52200        2.60500
H          2.71100       -3.91200        2.69500
C          2.09800       -2.00800        3.30700
O          0.95500       -2.28700        3.71200
O          2.43500       -0.66700        3.34000
H          1.91700       -0.05900        3.89800
C          4.63800       -1.48300       -0.14100
C          5.56600       -2.64900       -0.09300
H          5.24800       -3.34400        0.62500
H          5.65300       -3.16500       -1.05300
H          6.52700       -2.35700        0.13700
C          4.97500       -0.12000       -0.72100
C          6.18600        0.22500       -1.31900
H          6.91400       -0.54800       -1.31000
C          6.62100        1.48700       -1.71600
N          5.78900        2.58500       -1.81100
C          7.91000        1.85500       -2.37300
C          9.09600        0.99200       -2.54400
H          9.44700        0.97600       -3.55300
H          9.88400        1.41300       -1.90600
H          8.78700        0.01600       -2.18500
C          7.81400        3.15100       -2.78400
C          8.89400        4.02200       -3.35900
H          9.00000        4.37400       -4.33200
C          9.86900        4.54700       -2.58500
H          9.93600        4.32600       -1.50700
H         10.64900        5.12200       -2.92300
C          6.42100        3.48300       -2.66600
C          5.88100        4.70500       -3.10600
H          6.56300        5.34000       -3.61300
C          4.59900        5.12600       -2.92400
N          3.66100        4.41800       -2.14000
C          3.94300        6.35100       -3.41200
C          4.45100        7.35600       -4.41800
H          5.02000        8.10500       -3.85100
H          5.10600        6.79800       -5.19300
H          3.71700        7.86200       -4.94800
C          2.76700        6.42500       -2.82700
C          1.67300        7.44600       -2.91700
H          0.65700        7.13900       -3.27100
C          1.89700        8.58400       -2.21400
H          2.89900        8.68200       -1.73700
H          1.08100        9.28900       -2.06000
C          2.53500        5.23100       -2.09500
C          1.32000        4.99700       -1.42200
H          0.59000        5.83200       -1.44600
C          1.04500        3.94600       -0.51500
N          1.94000        2.90000       -0.41500
C         -0.09200        3.78900        0.29600
C         -1.26100        4.76600        0.38800
H         -1.40000        5.30100       -0.57500
H         -2.17700        4.20700        0.53400
H         -1.14300        5.49100        1.18600
C          0.07200        2.56400        0.95900
C          1.26800        1.91800        0.34000
C          1.64200        0.61200        0.58300
H          0.96500       -0.08400        1.10200
C         -1.00100        1.98300        1.94200
H         -1.86100        2.68000        2.04200
H         -0.77700        1.98400        3.02500
C         -1.71800        0.60400        1.49500
H         -1.35500        0.41200        0.41500
H         -2.81800        0.75200        1.54100
C         -1.32200       -0.59600        2.40300
O         -1.98300       -1.63100        2.47700
O         -0.20000       -0.40400        3.14500
H          0.37500       -1.25900        3.46300
