# Supplementary material for: Preconditioners for the geometry optimisation and saddle point search of molecular systems
Source: Sci Rep. 2018 Sep 18;8:13991. doi: 10.1038/s41598-018-32105-x (PMC6143621; doi:10.1038/s41598-018-32105-x)
Supplement: Supplementary file 1 — Initial geometries [file 41598_2018_32105_MOESM1_ESM.zip › Supplementary_Information/xxi.exyz]

84
Lattice="7.118 0.0 0.0 -2.75340245358 6.99242446714 0.0 -0.286009464588 -3.17341614031 15.2486626491" Properties=species:S:1:pos:R:3:Z:I:1 pbc="T T T"
O      4.89139299      -2.71684061      15.22066265        8 
H      4.94039299      -2.04684061      14.63866265        1 
C      4.62140245       0.91657553       1.07300000        6 
O      4.15240245       2.05557553       1.14000000        8 
C      4.61540245      -0.03542447       2.20300000        6 
C      2.47800000       5.70700000       2.10600000        6 
H      2.91500000       5.41200000       1.27800000        1 
C      2.51200000       4.87300000       3.21700000        6 
O      3.09900000       3.64600000       3.27100000        8 
H      3.36800000       3.36000000       2.47000000        1 
C      1.93500000       5.30300000       4.41300000        6 
O      1.96600000       4.56100000       5.55200000        8 
H      2.37100000       3.71900000       5.38300000        1 
C      4.06340245      -0.45342447       4.49200000        6 
O      3.54240245      -0.10842447       5.70500000        8 
H      3.40540245       0.72057553       5.72600000        1 
C      4.02040245       0.38157553       3.39300000        6 
H      3.57740245       1.29657553       3.44500000        1 
O      0.32200000       3.19200000       0.82400000        8 
H      0.26900000       3.77600000       0.16800000        1 
C     -0.28300000       3.62700000       1.90700000        6 
O     -0.86200000       4.71800000       1.94100000        8 
C     -0.22500000       2.70700000       3.05800000        6 
C      0.38300000       1.45200000       2.96100000        6 
H      0.77000000       1.11900000       2.11500000        1 
C      0.39200000       0.61200000       4.06600000        6 
O      0.92000000      -0.64400000       4.10100000        8 
H     -1.58740245       6.12442447       3.26300000        1 
C     -0.16300000       1.04600000       5.27700000        6 
O     -0.17300000       0.26400000       6.39300000        8 
H      0.43300000      -0.45300000       6.30800000        1 
C     -0.75800000       2.29800000       5.35800000        6 
O     -1.30600000       2.71700000       6.55200000        8 
H     -1.22800000       3.86000000       6.78600000        1 
C     -0.80400000       3.12600000       4.25300000        6 
H     -1.24900000       4.04100000       4.30500000        1 
O      2.83800000       2.27400000       6.56800000        8 
H      3.39700000       2.54100000       6.96700000        1 
H      3.06700000       1.44800000       6.39500000        1 
O     -1.03800000       5.36000000       7.02000000        8 
H      1.76940245      -1.52642447       7.83800000        1 
H      2.43740245      -1.28942447       6.49600000        1 
O     -0.81280491       6.53584893       0.02800000        8 
H     -0.86180491       5.86584893       0.61000000        1 
C     -0.54281437       2.90243279      14.17566265        6 
O     -0.07381437       1.76343279      14.10866265        8 
C     -0.53681437       3.85443279      13.04566265        6 
C      1.60058808      -1.88799167      13.14266265        6 
H      1.16358808      -1.59299167      13.97066265        1 
C      1.56658808      -1.05399167      12.03166265        6 
O      0.97958808       0.17300833      11.97766265        8 
H      0.71058808       0.45900833      12.77866265        1 
C      2.14358808      -1.48399167      10.83566265        6 
O      2.11258808      -0.74199167       9.69666265        8 
H      1.70758808       0.10000833       9.86566265        1 
C      0.01518563       4.27243279      10.75666265        6 
O      0.53618563       3.92743279       9.54366265        8 
H      0.67318563       3.09843279       9.52266265        1 
C      0.05818563       3.43743279      11.85566265        6 
H      0.50118563       2.52243279      11.80366265        1 
O      3.75658808       0.62700833      14.42466265        8 
H      3.80958808       0.04300833      15.08066265        1 
C      4.36158808       0.19200833      13.34166265        6 
O      4.94058808      -0.89899167      13.30766265        8 
C      4.30358808       1.11200833      12.19066265        6 
C      3.69558808       2.36700833      12.28766265        6 
H      3.30858808       2.70000833      13.13366265        1 
C      3.68658808       3.20700833      11.18266265        6 
O      3.15858808       4.46300833      11.14766265        8 
H      5.66599054      -2.30541614      11.98566265        1 
C      4.24158808       2.77300833       9.97166265        6 
O      4.25158808       3.55500833       8.85566265        8 
H      3.64558808       4.27200833       8.94066265        1 
C      4.83658808       1.52100833       9.89066265        6 
O      5.38458808       1.10200833       8.69666265        8 
H      5.30658808      -0.04099167       8.46266265        1 
C      4.88258808       0.69300833      10.99566265        6 
H      5.32758808      -0.22199167      10.94366265        1 
O      1.24058808       1.54500833       8.68066265        8 
H      0.68158808       1.27800833       8.28166265        1 
H      1.01158808       2.37100833       8.85366265        1 
O      5.11658808      -1.54099167       8.22866265        8 
H      2.30918563       5.34543279       7.41066265        1 
H      1.64118563       5.10843279       8.75266265        1 
