# Supplementary material for: Preconditioners for the geometry optimisation and saddle point search of molecular systems
Source: Sci Rep. 2018 Sep 18;8:13991. doi: 10.1038/s41598-018-32105-x (PMC6143621; doi:10.1038/s41598-018-32105-x)
Supplement: Supplementary file 1 — Initial geometries [file 41598_2018_32105_MOESM1_ESM.zip › Supplementary_Information/ch3o.exyz]

5
Lattice="50.0 0 0 0 50.0 0 0 0 50.0" Properties=species:S:1:pos:R:3
O          0.00000        0.00000        0.00000
C          1.42300        0.00000        0.00000
H          0.33239        0.00000        1.00639
H          1.92492       -0.92495       -0.27223
H          1.92492        0.92495       -0.27223
