# Supplementary material for: Preconditioners for the geometry optimisation and saddle point search of molecular systems
Source: Sci Rep. 2018 Sep 18;8:13991. doi: 10.1038/s41598-018-32105-x (PMC6143621; doi:10.1038/s41598-018-32105-x)
Supplement: Supplementary file 1 — Initial geometries [file 41598_2018_32105_MOESM1_ESM.zip › Supplementary_Information/si_bulk_systems.py]

from ase.build import bulk

# 2 x 2 x 2 
si_bulk = bulk('Si', cubic='True') * (2,2,2)
# 4 x 4 x 4 
#si_bulk = bulk('Si', cubic='True') * (4,4,4)
# 8 x 8 x 8 
#si_bulk = bulk('Si', cubic='True') * (8,8,8)
# 16 x 16 x 16 
#si_bulk = bulk('Si', cubic='True') * (16,16,16)

si_bulk.rattle(stdev=0.05, seed=314159265)
