# Supplementary material for: Preconditioners for the geometry optimisation and saddle point search of molecular systems
Source: Sci Rep. 2018 Sep 18;8:13991. doi: 10.1038/s41598-018-32105-x (PMC6143621; doi:10.1038/s41598-018-32105-x)
Supplement: Supplementary file 1 — Initial geometries [file 41598_2018_32105_MOESM1_ESM.zip › Supplementary_Information/cyclopropyl.exyz]

8
Lattice="50.0 0 0 0 50.0 0 0 0 50.0" Properties=species:S:1:pos:R:3
C          0.00000        0.00000        0.00000
C          1.45400        0.00000        0.00000
C          1.20152        0.00000        1.43191
H         -0.54630        0.61814        0.73668
H         -0.54630       -0.32891       -0.90367
H          1.39931       -0.91459        2.02151
H          1.39931        0.91459        2.02151
H          2.15071       -0.09654       -0.79836
