# Supplementary material for: Preconditioners for the geometry optimisation and saddle point search of molecular systems
Source: Sci Rep. 2018 Sep 18;8:13991. doi: 10.1038/s41598-018-32105-x (PMC6143621; doi:10.1038/s41598-018-32105-x)
Supplement: Supplementary file 1 — Initial geometries [file 41598_2018_32105_MOESM1_ESM.zip › Supplementary_Information/taxol.exyz]

113
Lattice="35.0 0 0 0 35.0 0 0 0 35.0" Properties=species:S:1:pos:R:3
C         -0.45300        0.75300        6.10800
H         -1.34100        0.23800        6.05700
C          0.14200        0.90000        7.32500
H         -0.22900        0.35600        8.17200
C          1.17500        1.76300        7.50900
H          1.61100        1.81600        8.50700
C          1.74200        2.44800        6.42900
H          2.60800        3.03100        6.65700
C          1.14700        2.29700        5.19000
H          1.64200        2.73100        4.34100
C         -0.01500        1.54900        5.03000
C         -0.74700        1.47700        3.80000
O         -1.66300        0.70300        3.56700
N         -0.36800        2.27500        2.78600
H          0.42500        2.88300        3.03800
C         -0.95900        2.32600        1.48200
C         -2.09900        3.37200        1.35500
C         -3.34800        3.09900        1.91200
C         -4.28300        4.13900        2.05100
C         -4.00600        5.42500        1.61200
C         -2.80200        5.65500        1.03300
C         -1.79200        4.70700        0.94000
H         -0.79700        4.93700        0.56200
H         -2.54800        6.67200        0.80000
H         -4.77700        6.14000        1.79900
H         -5.25900        3.95700        2.51500
H         -3.54800        2.15900        2.39900
H         -1.42300        1.39800        1.30600
C          0.12700        2.31400        0.41100
O          1.12100        3.26200        0.80900
H          2.09000        2.92000        0.75000
H         -0.27000        2.62700       -0.58200
C          0.63200        0.83800        0.20000
O          1.72900        0.61500        0.62700
O          0.17600        0.20600       -0.84900
C          1.03700       -0.85000       -1.36000
C         -0.12300       -1.87200       -1.65500
H         -1.09400       -1.40900       -1.52900
H         -0.05600       -2.55200       -0.79300
H          1.73700       -1.31600       -0.68300
C          1.83400       -0.47200       -2.57700
C          2.40200        0.97500       -2.57700
H          1.71900        1.69200       -3.08600
H          2.54100        1.44900       -1.60600
H          3.32900        1.02900       -3.07800
C          1.99400       -1.37700       -3.60100
C          2.37700       -0.95000       -4.96800
C          1.39500       -1.27800       -6.13700
O          1.75800       -2.01400       -7.04800
O          3.62800       -1.56500       -5.30500
C          4.51000       -0.89500       -6.04400
C          5.72600       -1.67900       -6.52500
H          6.01500       -1.31700       -7.53500
H          5.39000       -2.74600       -6.58300
H          6.52900       -1.60100       -5.74800
O          4.41900        0.21300       -6.51400
H          2.55500        0.13800       -5.02100
C          1.49700       -2.86900       -3.45900
C          1.80000       -3.87000       -4.61200
H          1.65400       -4.90200       -4.25600
H          1.15000       -3.79300       -5.45800
H          2.77400       -3.65500       -4.97000
C          2.43400       -3.49900       -2.36300
H          2.53900       -2.87600       -1.46000
H          1.94800       -4.47800       -2.09600
H          3.45800       -3.62100       -2.74500
C         -0.00300       -2.72400       -2.99700
O         -0.45800       -4.01600       -2.59400
H         -1.14500       -4.34200       -3.25500
C         -1.10300       -2.08000       -4.07600
O         -2.35200       -2.05800       -3.43800
C         -3.09900       -3.11300       -3.39300
O         -2.82200       -4.19800       -3.95600
C         -4.32500       -2.93700       -2.66400
C         -4.48000       -1.79400       -1.90800
C         -5.68400       -1.54800       -1.25900
C         -6.68500       -2.45300       -1.27600
C         -6.60000       -3.57400       -2.15700
C         -5.40000       -3.85200       -2.74200
H         -5.34300       -4.73300       -3.31100
H         -7.39700       -4.34400       -2.32000
H         -7.59800       -2.21900       -0.69800
H         -5.90400       -0.65200       -0.69700
H         -3.77300       -1.04000       -1.94100
H         -1.16300       -2.82900       -4.86500
C         -0.83900       -0.73500       -4.83600
H         -0.29200       -0.10200       -4.16500
C         -0.09700       -0.73100       -6.20800
C         -0.78900       -1.68600       -7.25700
H         -1.73700       -1.22800       -7.54100
H         -0.32500       -1.85800       -8.19200
H         -1.04900       -2.68000       -6.77000
C          0.02200        0.76300       -6.71600
O          0.84700        0.75200       -7.84800
H          0.38800        0.17800       -8.49600
H          0.48400        1.35500       -5.82400
C         -1.31200        1.32800       -7.16900
H         -1.10500        2.35200       -7.55900
H         -1.74300        0.76600       -8.01500
C         -2.32300        1.26100       -6.00600
O         -3.48400        0.64900       -6.52500
C         -3.37300       -0.39300       -5.55700
H         -3.36400       -1.34700       -6.04200
H         -4.20800       -0.27800       -4.97900
H         -2.72800        2.23800       -5.72800
C         -2.12900        0.21600       -4.88000
O         -2.47700        0.88600       -3.64200
C         -1.79000        1.89100       -3.17400
C         -2.58300        2.73400       -2.22000
H         -3.54000        2.80200       -2.70700
H         -2.60300        2.27300       -1.21500
H         -2.04200        3.67100       -2.17300
O         -0.70400        2.25900       -3.59500
