# Supplementary material for: Preconditioners for the geometry optimisation and saddle point search of molecular systems
Source: Sci Rep. 2018 Sep 18;8:13991. doi: 10.1038/s41598-018-32105-x (PMC6143621; doi:10.1038/s41598-018-32105-x)
Supplement: Supplementary file 1 — Initial geometries [file 41598_2018_32105_MOESM1_ESM.zip › Supplementary_Information/si_vacancy_systems.py]

from ase.build import bulk

# 2 x 2 x 2 
si_vacancy = bulk('Si', cubic='True') * (2,2,2)
# 4 x 4 x 4 
#si_vacancy = bulk('Si', cubic='True') * (4,4,4)
# 8 x 8 x 8 
#si_vacancy = bulk('Si', cubic='True') * (8,8,8)
# 16 x 16 x 16 
#si_vacancy = bulk('Si', cubic='True') * (16,16,16)

pos = si_vacancy.get_center_of_mass()
dmin = np.max(si_vacancy.cell)
idx = 0
for i in range(len(si_vacancy)):
    d = np.linalg.norm(si_vacancy.positions[i,:]-pos)
    if d < dmin:
        idx = i
        dmin = d
pos = si_vacancy.positions[idx,:]
del si_vacancy[idx]
dmin = np.max(si_vacancy.cell)
idx = 0
for i in range(len(si_vacancy)):
    d = np.linalg.norm(si_vacancy.positions[i,:]-pos)
    if d < dmin:
        idx = i
        dmin = d
print idx
si_vacancy.positions[idx,:] += 0.5*(pos-si_vacancy.positions[idx,:])

si_vacancy.rattle(stdev=0.05, seed=314159265)
