# Supplementary material for: Preconditioners for the geometry optimisation and saddle point search of molecular systems
Source: Sci Rep. 2018 Sep 18;8:13991. doi: 10.1038/s41598-018-32105-x (PMC6143621; doi:10.1038/s41598-018-32105-x)
Supplement: Supplementary file 1 — Initial geometries [file 41598_2018_32105_MOESM1_ESM.zip › Supplementary_Information/ace_ala16_nme.exyz]

172
Lattice="100.0 0.0 0.0 0.0 100.0 0.0 0.0 0.0 100.0" Properties=species:S:1:pos:R:3
H          1.32800        2.17300       -0.00000
C          2.00600        1.31800       -0.00000
H          2.63400        1.35200        0.89000
H          2.63400        1.35200       -0.89000
C          1.22900        0.00000        0.00000
O          0.00000        0.00000        0.00000
N          1.95400       -1.12100       -0.00000
H          2.96300       -1.07000       -0.00000
C          1.33700       -2.43200        0.00000
H          0.30900       -2.35000        0.35100
C          1.32700       -3.03400       -1.40100
H          2.35100       -3.13100       -1.76300
H          0.85800       -4.01800       -1.37100
H          0.76500       -2.38400       -2.07200
C          2.08800       -3.39100        0.91300
O          3.31600       -3.44500        0.88600
N          1.34600       -4.15000        1.72200
H          0.34000       -4.07000        1.70800
C          1.94200       -5.10200        2.63800
H          2.95400       -5.33800        2.31000
C          2.00700       -4.53600        4.05300
H          1.00000       -4.30300        4.39900
H          2.45800       -5.27100        4.71900
H          2.61000       -3.62700        4.05400
C          1.13500       -6.39100        2.69000
O         -0.09100       -6.35700        2.77300
N          1.82600       -7.53200        2.64100
H          2.83400       -7.50900        2.57300
C          1.17400       -8.82500        2.68200
H          0.17500       -8.71500        3.10200
C          1.05300       -9.42400        1.28500
H          2.04700       -9.54800        0.85500
H          0.56000      -10.39400        1.34600
H          0.46500       -8.75700        0.65300
C          1.95800       -9.80700        3.54200
O          3.17900       -9.89500        3.43300
N          1.25100      -10.54600        4.40000
H          0.24900      -10.43800        4.45300
C          1.88000      -11.51600        5.27300
H          2.86100      -11.78000        4.87800
C          2.05700      -10.95500        6.68000
H          1.08200      -10.69500        7.09300
H          2.53100      -11.70500        7.31400
H          2.68300      -10.06400        6.64100
C          1.04300      -12.78300        5.37900
O         -0.17300      -12.71400        5.54400
N          1.69700      -13.94200        5.28300
H          2.69800      -13.94700        5.14700
C          1.01400      -15.21700        5.36800
H          0.04800      -15.08000        5.85400
C          0.78100      -15.80900        3.98200
H          1.74000      -15.96000        3.48600
H          0.26700      -16.76500        4.07600
H          0.17100      -15.12500        3.39200
C          1.82500      -16.22200        6.17300
O          3.03300      -16.34400        5.98200
N          1.15800      -16.94300        7.07600
H          0.16400      -16.80700        7.19700
C          1.81700      -17.93200        7.90500
H          2.76100      -18.22200        7.44400
C          2.10300      -17.37900        9.29700
H          1.16600      -17.09300        9.77400
H          2.59800      -18.14300        9.89700
H          2.75000      -16.50600        9.21500
C          0.95300      -19.17500        8.06600
O         -0.24700      -19.07300        8.31300
N          1.56700      -20.35200        7.92600
H          2.55600      -20.38500        7.72300
C          0.85500      -21.60700        8.05700
H         -0.07200      -21.44500        8.60700
C          0.51300      -22.19000        6.68900
H          1.43200      -22.36700        6.13000
H         -0.02000      -23.13100        6.81800
H         -0.11600      -21.48800        6.14200
C          1.69100      -22.63600        8.80500
O          2.87900      -22.79100        8.53300
N          1.06500      -23.34100        9.75100
H          0.08700      -23.17700        9.93800
C          1.75100      -24.35000       10.53300
H          2.57600      -23.89000       11.07700
C          0.80700      -25.00000       11.53900
H         -0.02000      -25.47200       11.00900
H          1.34800      -25.75300       12.11200
H          0.41700      -24.23900       12.21600
C          2.30900      -25.44900        9.64100
O          1.55900      -26.12000        8.93400
N          3.63000      -25.63400        9.67500
H          4.20500      -25.05700       10.27200
C          4.28300      -26.64900        8.87200
H          5.26300      -26.87100        9.29400
C          3.46300      -27.93400        8.83900
H          2.48100      -27.72900        8.41100
H          3.97600      -28.67800        8.23000
H          3.34300      -28.31500        9.85400
C          4.46600      -26.17700        7.43700
O          5.00300      -26.90600        6.60500
N          4.01800      -24.95400        7.14700
H          3.58300      -24.39200        7.86500
C          4.13400      -24.39100        5.81700
H          4.90600      -24.92300        5.26200
C          2.81800      -24.50700        5.05500
H          2.03700      -23.97100        5.59300
H          2.93400      -24.07700        4.06000
H          2.54200      -25.55800        4.96600
C          4.50700      -22.91600        5.87700
O          3.94100      -22.16100        6.66400
N          5.46500      -22.50800        5.04100
H          5.90100      -23.16700        4.41200
C          5.90900      -21.12900        5.00100
H          5.14700      -20.48800        5.44400
C          7.20900      -20.94900        5.77900
H          7.98400      -21.57800        5.34200
H          7.51900      -19.90500        5.73200
H          7.05300      -21.23500        6.81900
C          6.15700      -20.67400        3.57000
O          6.77100      -21.39300        2.78400
N          5.67700      -19.47500        3.23300
H          5.17900      -18.92100        3.91400
C          5.84700      -18.93000        1.90100
H          6.67200      -19.43900        1.40200
C          4.58400      -19.11400        1.06700
H          3.75200      -18.60100        1.54900
H          4.74000      -18.69500        0.07300
H          4.35600      -20.17600        0.98100
C          6.15700      -17.44000        1.95400
O          5.51600      -16.69600        2.69300
N          7.14400      -17.00600        1.16700
H          7.64200      -17.65700        0.57700
C          7.53400      -15.61100        1.12700
H          6.72200      -14.99500        1.51300
C          8.77700      -15.36500        1.97500
H          9.60200      -15.96800        1.59500
H          9.04700      -14.31000        1.92600
H          8.57300      -15.64000        3.01000
C          7.84600      -15.17000       -0.29500
O          8.53200      -15.87600       -1.03100
N          7.33800      -13.99800       -0.68300
H          6.77900      -13.45300       -0.04100
C          7.56300      -13.46700       -2.01200
H          8.43500      -13.95000       -2.45400
C          6.35900      -13.71700       -2.91400
H          5.48000      -13.23200       -2.49000
H          6.55600      -13.30900       -3.90500
H          6.17900      -14.78900       -2.99200
C          7.80800      -11.96600       -1.96900
O          7.09600      -11.23700       -1.28200
N          8.82100      -11.50400       -2.70600
H          9.37900      -12.14300       -3.25500
C          9.15600      -10.09500       -2.75000
H          8.29800       -9.50700       -2.42300
C         10.33700       -9.78300       -1.83700
H         11.20600      -10.35800       -2.15700
H         10.56700       -8.71900       -1.89000
H         10.08400      -10.04900       -0.81100
C          9.53200       -9.66400       -4.16000
O         10.28800      -10.35300       -4.84200
N          9.00100       -8.52100       -4.59800
H          8.38400       -7.98900       -4.00000
C          9.28100       -8.00300       -5.92200
H         10.19600       -8.45600       -6.30400
C          8.14200       -8.31800       -6.88600
H          7.22100       -7.86300       -6.52300
H          8.37900       -7.91800       -7.87200
H          8.01100       -9.39700       -6.95500
C          9.46200       -6.49200       -5.89300
O          8.68200       -5.78300       -5.26200
N         10.49600       -6.00100       -6.57900
H         11.11000       -6.62500       -7.08300
C         10.77600       -4.58000       -6.63000
H         10.03200       -4.04200       -6.04300
H         11.76800       -4.39000       -6.22100
H         10.73900       -4.23900       -7.66400
