# Supplementary material for: Preconditioners for the geometry optimisation and saddle point search of molecular systems
Source: Sci Rep. 2018 Sep 18;8:13991. doi: 10.1038/s41598-018-32105-x (PMC6143621; doi:10.1038/s41598-018-32105-x)
Supplement: Supplementary file 1 — Initial geometries [file 41598_2018_32105_MOESM1_ESM.zip › Supplementary_Information/trialanine.exyz]

32
Lattice="50.0 0 0 0 50.0 0 0 0 50.0" Properties=species:S:1:pos:R:3
 H      8.4099938      6.8289772      3.6220872
 C      8.7524841      7.4334164      2.7805421
 H      9.7732397      7.2181637      2.5306603
 H      8.6925284      8.4605490      2.9910396
 C      7.8120963      7.1461583      1.6330395
 O      6.8578550      7.8953641      1.4416742
 N      8.1098875      6.1959946      0.7548211
 H      8.9545086      5.6289732      0.9609448
 C      7.4905498      5.8249800     -0.5137632
 H      7.5894529      6.7610453     -0.9694436
 C      8.3700751      4.7860186     -1.2195458
 H      7.9787646      4.7006441     -2.2445287
 H      9.4275467      5.1412072     -1.1492686
 H      8.1494770      3.9663268     -0.5814062
 C      5.9313670      5.5796329     -0.5346556
 O      5.4540077      4.8642815     -1.4011924
 N      5.1708398      6.2190243      0.3200254
 H      5.6495914      6.9758292      0.8730389
 C      3.7931981      6.0410675      0.6838672
 H      3.6902815      5.0115634      0.9300302
 C      3.4599526      6.6959553      2.0169025
 H      3.7428940      7.7341165      1.9535863
 H      2.4511846      6.5435161      2.3408495
 H      4.1128727      6.2902208      2.8009802
 C      2.6895831      6.2729209     -0.3718520
 O      1.5426414      6.6082440     -0.0099534
 N      3.0503169      6.1873688     -1.6565891
 H      4.0372530      5.8181224     -1.8811525
 C      2.0990131      6.2236555     -2.7138045
 H      2.4302764      5.5927682     -3.6220849
 H      1.1876299      5.7781024     -2.4178488
 H      1.9707581      7.2393019     -2.9619357
