# Supplementary material for: Preconditioners for the geometry optimisation and saddle point search of molecular systems
Source: Sci Rep. 2018 Sep 18;8:13991. doi: 10.1038/s41598-018-32105-x (PMC6143621; doi:10.1038/s41598-018-32105-x)
Supplement: Supplementary file 1 — Initial geometries [file 41598_2018_32105_MOESM1_ESM.zip › Supplementary_Information/xix.exyz]

112
Lattice="23.501 0.0 0.0 2.27423033836e-16 3.7141 0.0 7.74803413651e-16 7.74803413651e-16 12.6535" Properties=species:S:1:pos:R:3:Z:I:1:forces:R:3 pbc="T T T"
C      5.64459785       1.46636773       9.86258196        6       0.32366091       0.44242487      -0.56779540 
N      7.01145673       1.42751479       9.82865908        7      -1.28948506       0.39837054      -0.85286191 
H      7.54828989       1.76300171       8.92820648        1       0.45952233       0.24263424      -0.27028737 
C      7.64569180       0.96768375      10.85323121        6       2.98367132       0.32145030      -1.36069216 
H      8.70004144       0.96380999      10.79441168        1       1.38764270       0.08684418      -0.29748558 
C      7.05846294       0.51117049      11.96052312        6       1.89175300      -0.95379229       1.81932693 
H      7.63874529       0.13630312       0.10633965        1       0.87755462      -0.53117623       0.80726234 
C      5.75797380       0.52848659      12.04769142        6      -3.70594227      -0.29400477       1.21940663 
H      5.28618882       0.16533662       0.26810146        1      -0.74737159      -0.54695471       1.16711539 
C      4.97276344       1.00361200      11.01689435        6       0.74856632       0.36102212      -1.67857774 
C      3.59832742       1.10437207      10.96434764        6       0.55541464      -1.23447618       3.61375855 
H      3.03995716       0.78457101      11.80480116        1      -0.57843950      -0.50662896       1.08048250 
C      2.99639905       1.56226711       9.90761225        6      -2.75997810       0.19937525      -0.64285144 
H      1.93884668       1.62238082       9.87199289        1      -1.41486505       0.14148689      -0.15042752 
C      3.73238132       1.96764856       8.86570885        6       0.12865889       1.15936116      -2.75502197 
H      3.22282684       2.34240958       8.01546531        1      -0.75071484       0.58407401      -1.23847361 
N      5.03234460       1.95851580       8.77002119        7       1.71073628       0.07062119       0.25286381 
O     20.15215871       1.53021800       7.79337278        8      -0.26897927       0.24415555      -0.53979743 
C     21.31412468       1.11841962       8.14689176        6      -0.18494902       0.21066775       0.74674470 
O     21.70782445       1.06839749       9.34400526        8       0.37291897      -0.11569926       1.05343841 
C     22.20509974       0.67745049       7.08051678        6      -3.09631476       0.80143003      -1.76102231 
H     21.89986437       0.90687525       6.09883430        1      -0.96095395       0.60335306      -1.45445898 
C     23.32973328       0.07714822       7.12990495        6       3.16125774      -0.66724912       2.88516648 
H      0.14351606       3.59371024       8.11743808        1       0.98892979      -0.67514142       1.57170307 
C      0.68058436       3.31966400       6.08283256        6       0.43219665      -0.34020151       0.89298472 
O      0.10572448       3.56679372       4.94031233        8       0.78214642      -0.44911456      -3.20746358 
H      0.75141843       3.19636814       4.22103708        1      -0.50963666       0.32218947      -0.22962676 
O      1.78270778       2.77219354       6.25998199        8      -0.24065309      -0.13397582      -0.11026338 
C     17.85640214       2.24773227       3.53583196        6      -0.32366050      -0.44242514      -0.56779618 
N     16.48954326       2.28658521       3.50190908        7       1.28948538      -0.39837047      -0.85286151 
H     15.95271012       1.95109829       2.60145648        1      -0.45952256      -0.24263425      -0.27028746 
C     15.85530821       2.74641625       4.52648123        6      -2.98367271      -0.32145143      -1.36069513 
H     14.80095857       2.75029002       4.46766168        1      -1.38764269      -0.08684417      -0.29748544 
C     16.44253706       3.20292950       5.63377309        6      -1.89175412       0.95379392       1.81933060 
H     15.86225471       3.57779688       6.43308965        1      -0.87755424       0.53117586       0.80726152 
C     17.74302617       3.18561342       5.72094144        6       3.70594539       0.29400375       1.21940467 
H     18.21481118       3.54876338       6.59485147        1       0.74737135       0.54695472       1.16711535 
C     18.52823655       2.71048799       4.69014433        6      -0.74856619      -0.36102105      -1.67857521 
C     19.90267259       2.60972794       4.63759767        6      -0.55541501       1.23447475       3.61375515 
H     20.46104285       2.92952899       5.47805116        1       0.57843987       0.50662930       1.08048335 
C     20.50460097       2.15183289       3.58086225        6       2.75997580      -0.19937490      -0.64285074 
H     21.56215333       2.09171917       3.54524289        1       1.41486540      -0.14148690      -0.15042755 
C     19.76861868       1.74645143       2.53895883        6      -0.12865843      -1.15936022      -2.75501987 
H     20.27817317       1.37169042       1.68871531        1       0.75071501      -0.58407423      -1.23847412 
N     18.46865540       1.75558420       2.44327118        7      -1.71073639      -0.07062114       0.25286399 
O      3.34884130       2.18388200       1.46662278        8       0.26897785      -0.24415499      -0.53979680 
C      2.18687530       2.59568039       1.82014179        6       0.18495142      -0.21066858       0.74674155 
O      1.79317555       2.64570251       3.01725525        8      -0.37291975       0.11569943       1.05344053 
C      1.29590027       3.03664950       0.75376677        6       3.09631273      -0.80142889      -1.76102115 
H      1.60113562       2.80722475      12.42558430        1       0.96095422      -0.60335325      -1.45445948 
C      0.17126671       3.63695178       0.80315496        6      -3.16125604       0.66724819       2.88516557 
H     23.35748394       0.12038976       1.79068808        1      -0.98892990       0.67514148       1.57170349 
C     22.82041564       0.39443600      12.40958256        6      -0.43219718       0.34020179       0.89298487 
O     23.39527553       0.14730628      11.26706233        8      -0.78214702       0.44911485      -3.20746356 
H     22.74958156       0.51773186      10.54778707        1       0.50963698      -0.32218961      -0.22962651 
O     21.71829221       0.94190647      12.58673200        8       0.24065392       0.13397539      -0.11026364 
C     17.39509787       2.24773228       9.86258197        6       0.32365079      -0.44242692      -0.56780024 
N     18.76195672       2.28658521       9.82865908        7      -1.28948448      -0.39837222      -0.85286462 
H     19.29878989       1.95109829       8.92820648        1       0.45952347      -0.24263442      -0.27028780 
C     19.39619180       2.74641624      10.85323119        6       2.98367026      -0.32145253      -1.36069903 
H     20.45054144       2.75029002      10.79441168        1       1.38764880      -0.08684435      -0.29748595 
C     18.80896295       3.20292951      11.96052313        6       1.89175986       0.95379571       1.81933685 
H     19.38924529       3.57779689       0.10633965        1       0.87755704       0.53117740       0.80726329 
C     17.50847380       3.18561341      12.04769144        6      -3.70595573       0.29400384       1.21940755 
H     17.03668882       3.54876338       0.26810147        1      -0.74737089       0.54695507       1.16711581 
C     16.72326344       2.71048799      11.01689433        6       0.74856214      -0.36102122      -1.67857621 
C     15.34882742       2.60972793      10.96434765        6       0.55541769       1.23447149       3.61374565 
H     14.79045716       2.92952899      11.80480117        1      -0.57843758       0.50662854       1.08048279 
C     14.74689904       2.15183290       9.90761226        6      -2.75997157      -0.19937411      -0.64284936 
H     13.68934668       2.09171917       9.87199289        1      -1.41486059      -0.14148634      -0.15042706 
C     15.48288130       1.74645144       8.86570884        6       0.12865674      -1.15935891      -2.75501546 
H     14.97332684       1.37169042       8.01546531        1      -0.75071215      -0.58407255      -1.23847144 
N     16.78284461       1.75558420       8.77002117        7       1.71073240      -0.07062026       0.25286744 
O      8.40165868       2.18388199       7.79337278        8      -0.26897515      -0.24415444      -0.53979638 
C      9.56362471       2.59568039       8.14689180        6      -0.18494296      -0.21066538       0.74674081 
O      9.95732445       2.64570251       9.34400524        8       0.37291728       0.11569855       1.05343417 
C     10.45459974       3.03664951       7.08051678        6      -3.09631112      -0.80142659      -1.76101654 
H     10.14936437       2.80722475       6.09883430        1      -0.96095465      -0.60335297      -1.45445627 
C     11.57923328       3.63695178       7.12990495        6       3.16125706       0.66724739       2.88516183 
H     11.89401606       0.12038976       8.11743808        1       0.98892968       0.67514073       1.57169914 
C     12.43108436       0.39443600       6.08283256        6       0.43219315       0.34020148       0.89298959 
O     11.85622448       0.14730628       4.94031233        8       0.78215252       0.44911715      -3.20746367 
H     12.50191844       0.51773186       4.22103708        1      -0.50963992      -0.32219130      -0.22962262 
O     13.53320779       0.94190647       6.25998199        8      -0.24066235       0.13397141      -0.11026521 
C      6.10590213       1.46636773       3.53583196        6      -0.32365141       0.44242616      -0.56779890 
N      4.73904327       1.42751479       3.50190909        7       1.28948512       0.39837223      -0.85286447 
H      4.20221012       1.76300171       2.60145649        1      -0.45952382       0.24263447      -0.27028801 
C      4.10480821       0.96768375       4.52648122        6      -2.98367184       0.32145443      -1.36070340 
H      3.05045857       0.96380998       4.46766168        1      -1.38764876       0.08684425      -0.29748571 
C      4.69203707       0.51117051       5.63377308        6      -1.89176357      -0.95379829       1.81934230 
H      4.11175471       0.13630312       6.43308965        1      -0.87755598      -0.53117672       0.80726178 
C      5.99252616       0.52848659       5.72094143        6       3.70596090      -0.29400384       1.21940807 
H      6.46431118       0.16533662       6.59485147        1       0.74737019      -0.54695477       1.16711506 
C      6.77773655       1.00361201       4.69014433        6      -0.74856169       0.36102123      -1.67857607 
C      8.15217258       1.10437206       4.63759767        6      -0.55541720      -1.23447001       3.61374225 
H      8.71054285       0.78457101       5.47805116        1       0.57843793      -0.50662883       1.08048346 
C      8.75410097       1.56226711       3.58086224        6       2.75996951       0.19937309      -0.64284710 
H      9.81165333       1.62238083       3.54524289        1       1.41486058       0.14148640      -0.15042721 
C      8.01811867       1.96764857       2.53895883        6      -0.12865348       1.15935858      -2.75501464 
H      8.52767317       2.34240958       1.68871531        1       0.75071177       0.58407253      -1.23847141 
N      6.71815540       1.95851579       2.44327119        7      -1.71073447       0.07062085       0.25286612 
O     15.09934132       1.53021801       1.46662277        8       0.26897498       0.24415437      -0.53979604 
C     13.93737529       1.11841961       1.82014181        6       0.18494292       0.21066539       0.74673990 
O     13.54367555       1.06839749       3.01725525        8      -0.37291720      -0.11569857       1.05343394 
C     13.04640027       0.67745050       0.75376675        6       3.09630826       0.80142491      -1.76101411 
H     13.35163563       0.90687525      12.42558430        1       0.96095496       0.60335324      -1.45445739 
C     11.92176670       0.07714821       0.80315496        6      -3.16125398      -0.66724563       2.88516053 
H     11.60698394       3.59371024       1.79068808        1      -0.98892983      -0.67514083       1.57169967 
C     11.06991564       3.31966400      12.40958255        6      -0.43219295      -0.34020140       0.89299036 
O     11.64477552       3.56679372      11.26706233        8      -0.78215221      -0.44911701      -3.20746395 
H     10.99908157       3.19636814      10.54778708        1       0.50963980       0.32219125      -0.22962273 
O      9.96779222       2.77219353      12.58673199        8       0.24066170      -0.13397176      -0.11026532 
