# Supplementary material for: Preconditioners for the geometry optimisation and saddle point search of molecular systems
Source: Sci Rep. 2018 Sep 18;8:13991. doi: 10.1038/s41598-018-32105-x (PMC6143621; doi:10.1038/s41598-018-32105-x)
Supplement: Supplementary file 1 — Initial geometries [file 41598_2018_32105_MOESM1_ESM.zip › Supplementary_Information/dmp_oh_ts2.exyz]

15
Lattice="50.0 0 0 0 50.0 0 0 0 50.0" Properties=species:S:1:pos:R:3
C          3.11000        6.92700        9.79300
H          3.13300        5.85800        9.75000
H          2.11600        7.25400       10.01600
H          3.77800        7.26800       10.55600
O          3.51600        7.46400        8.53100
P          6.21000        6.57800        7.92500
O          6.02600        6.99900        6.49200
O          5.84700        5.18100        8.35100
O          6.83200        7.68700        9.06900
C          7.41900        8.79800        8.38600
H          8.21200        8.45100        7.75700
H          7.80800        9.49100        9.10200
H          6.67500        9.28200        7.78800
O          7.79900        6.05600        7.56800
H          8.24100        6.72000        7.03400
