# Supplementary material for: Preconditioners for the geometry optimisation and saddle point search of molecular systems
Source: Sci Rep. 2018 Sep 18;8:13991. doi: 10.1038/s41598-018-32105-x (PMC6143621; doi:10.1038/s41598-018-32105-x)
Supplement: Supplementary file 1 — Initial geometries [file 41598_2018_32105_MOESM1_ESM.zip › Supplementary_Information/bicyclobutane_ts1.exyz]

10
Lattice="50.0 0 0 0 50.0 0 0 0 50.0" Properties=species:S:1:pos:R:3
C          0.00000        0.00000        0.00000
C          1.49500        0.00000        0.00000
C          1.54696        0.00000        1.41705
C          0.68458       -1.11519       -0.65428
H         -0.78624        0.05825        0.75702
H          2.10820        0.70132       -0.60536
H          1.84711        0.88416        1.99477
H          1.47876       -0.89727        2.04447
H          0.73503       -2.16460       -0.29612
H          0.68720       -1.14386       -1.75990
