# Supplementary material for: Preconditioners for the geometry optimisation and saddle point search of molecular systems
Source: Sci Rep. 2018 Sep 18;8:13991. doi: 10.1038/s41598-018-32105-x (PMC6143621; doi:10.1038/s41598-018-32105-x)
Supplement: Supplementary file 1 — Initial geometries [file 41598_2018_32105_MOESM1_ESM.zip › Supplementary_Information/w_interstitial_systems.py]

from ase.build import bulk

# 4 x 4 x 4 
w_interstitial = bulk('W') * (4,4,4) 
# 8 x 8 x 8 
#w_interstitial = bulk('W') * (8,8,8)
# 16 x 16 x 16 
#w_interstitial = bulk('W') * (16,16,16)

mind = np.max(w_interstitial.cell)
idx1 = 0
for i in range(len(w_interstitial)):
    d = dist(w_interstitial.get_positions()[i], w_interstitial.get_center_of_mass())
    if d < mind:
        mind = d
        idx1=i

mind = np.max(w_interstitial.cell)
idx2 = 0
for i in range(len(w_interstitial)):
    if i == idx1:
        continue
    d = w_interstitial.get_distance(i,idx1)
    if d < mind:
        mind = d
        idx2=i

w_interstitial.append('W')
idx3 = len(w_interstitial)-1
pos = w_interstitial.get_positions()
pos[idx3,:] = (pos[idx1,:]-pos[idx2,:])/2.0
w_interstitial.set_positions(pos)

w_interstitial.rattle(stdev=0.15, seed=314159265)
