# Supplementary material for: Preconditioners for the geometry optimisation and saddle point search of molecular systems
Source: Sci Rep. 2018 Sep 18;8:13991. doi: 10.1038/s41598-018-32105-x (PMC6143621; doi:10.1038/s41598-018-32105-x)
Supplement: Supplementary file 1 — Initial geometries [file 41598_2018_32105_MOESM1_ESM.zip › Supplementary_Information/5-nitrobenzisoxazole.exyz]

16
Lattice="25.0 0 0 0 25.0 0 0 0 25.0" Properties=species:S:1:pos:R:3
C         -0.75800       -0.29300       -1.12000
C         -1.03000       -0.17000        0.23000
H         -2.03100       -0.01600        0.55300
C          0.00600       -0.14400        1.12100
N         -0.17700        0.12300        2.61300
O         -1.10500        0.83500        2.90400
O          0.66200       -0.33600        3.41700
C          1.36400       -0.24200        0.57400
H          2.26000       -0.14200        1.28300
C          1.61800       -0.41600       -0.75400
H          2.64400       -0.43000       -1.11400
C          0.49000       -0.51400       -1.59900
O          0.51600       -0.36800       -2.99300
N         -0.79800       -0.14800       -3.41700
C         -1.57300       -0.13500       -2.22500
H         -2.65600       -0.02700       -2.22200
