# Supplementary material for: Preconditioners for the geometry optimisation and saddle point search of molecular systems
Source: Sci Rep. 2018 Sep 18;8:13991. doi: 10.1038/s41598-018-32105-x (PMC6143621; doi:10.1038/s41598-018-32105-x)
Supplement: Supplementary file 1 — Initial geometries [file 41598_2018_32105_MOESM1_ESM.zip › Supplementary_Information/xviii.exyz]

184
Lattice="9.8888 0.0 0.0 5.44165681967e-16 8.8869 0.0 1.5289102964e-15 1.5289102964e-15 24.969" Properties=species:S:1:pos:R:3:Z:I:1 pbc="T T T"
C      5.78300000       2.82700000      19.96500000        6 
H      5.22800000       3.27600000      20.63700000        1 
H      6.66100000       3.25900000      19.92500000        1 
H      5.89300000       1.88400000      20.20700000        1 
C      5.11800000       2.92300000      18.62200000        6 
O      4.12700000       3.59700000      18.40600000        8 
C      5.70600000       2.15000000      17.53400000        6 
N      6.85900000       1.51000000      17.68900000        7 
N      7.82500000       0.96800000      17.80000000        7 
S      4.95500000       1.90100000      15.96900000       16 
O      3.57000000       1.58300000      16.17400000        8 
O      5.81000000       0.96700000      15.29300000        8 
C      5.04000000       3.45500000      15.13900000        6 
C      3.90400000       4.23800000      15.03100000        6 
H      3.08800000       3.96200000      15.43100000        1 
C      3.97400000       5.43500000      14.32600000        6 
H      3.20600000       5.98700000      14.24000000        1 
C      5.17300000       5.81000000      13.75600000        6 
Cl      5.25800000       7.30200000      12.86900000       17 
C      6.31500000       5.03800000      13.86500000        6 
H      7.13000000       5.32000000      13.46600000        1 
C      6.24700000       3.84200000      14.57000000        6 
H      7.01800000       3.29500000      14.66200000        1 
C      9.05020000       6.05990000       7.48050000        6 
H      9.60520000       5.61090000       8.15250000        1 
H      8.17220000       5.62790000       7.44050000        1 
H      8.94020000       7.00290000       7.72250000        1 
C      9.71520000       5.96390000       6.13750000        6 
O      0.81740000       5.28990000       5.92150000        8 
C      9.12720000       6.73690000       5.04950000        6 
N      7.97420000       7.37690000       5.20450000        7 
N      7.00820000       7.91890000       5.31550000        7 
S      9.87820000       6.98590000       3.48450000       16 
O      1.37440000       7.30390000       3.68950000        8 
O      9.02320000       7.91990000       2.80850000        8 
C      9.79320000       5.43190000       2.65450000        6 
C      1.04040000       4.64890000       2.54650000        6 
H      1.85640000       4.92490000       2.94650000        1 
C      0.97040000       3.45190000       1.84150000        6 
H      1.73840000       2.89990000       1.75550000        1 
C      9.66020000       3.07690000       1.27150000        6 
Cl      9.57520000       1.58490000       0.38450000       17 
C      8.51820000       3.84890000       1.38050000        6 
H      7.70320000       3.56690000       0.98150000        1 
C      8.58620000       5.04490000       2.08550000        6 
H      7.81520000       5.59190000       2.17750000        1 
C      4.10580000       7.27045000      17.48850000        6 
H      4.66080000       7.71945000      16.81650000        1 
H      3.22780000       7.70245000      17.52850000        1 
H      3.99580000       6.32745000      17.24650000        1 
C      4.77080000       7.36645000      18.83150000        6 
O      5.76180000       8.04045000      19.04750000        8 
C      4.18280000       6.59345000      19.91950000        6 
N      3.02980000       5.95345000      19.76450000        7 
N      2.06380000       5.41145000      19.65350000        7 
S      4.93380000       6.34445000      21.48450000       16 
O      6.31880000       6.02645000      21.27950000        8 
O      4.07880000       5.41045000      22.16050000        8 
C      4.84880000       7.89845000      22.31450000        6 
C      5.98480000       8.68145000      22.42250000        6 
H      6.80080000       8.40545000      22.02250000        1 
C      5.91480000       0.99155000      23.12750000        6 
H      6.68280000       1.54355000      23.21350000        1 
C      4.71580000       1.36655000      23.69750000        6 
Cl      4.63080000       2.85855000      24.58450000       17 
C      3.57380000       0.59455000      23.58850000        6 
H      2.75880000       0.87655000      23.98750000        1 
C      3.64180000       8.28545000      22.88350000        6 
H      2.87080000       7.73845000      22.79150000        1 
C      0.83860000       1.61645000       5.00400000        6 
H      0.28360000       1.16745000       4.33200000        1 
H      1.71660000       1.18445000       5.04400000        1 
H      0.94860000       2.55945000       4.76200000        1 
C      0.17360000       1.52045000       6.34700000        6 
O      9.07140000       0.84645000       6.56300000        8 
C      0.76160000       2.29345000       7.43500000        6 
N      1.91460000       2.93345000       7.28000000        7 
N      2.88060000       3.47545000       7.16900000        7 
S      0.01060000       2.54245000       9.00000000       16 
O      8.51440000       2.86045000       8.79500000        8 
O      0.86560000       3.47645000       9.67600000        8 
C      0.09560000       0.98845000       9.83000000        6 
C      8.84840000       0.20545000       9.93800000        6 
H      8.03240000       0.48145000       9.53800000        1 
C      8.91840000       7.89535000      10.64300000        6 
H      8.15040000       7.34335000      10.72900000        1 
C      0.22860000       7.52035000      11.21300000        6 
Cl      0.31360000       6.02835000      12.10000000       17 
C      1.37060000       8.29235000      11.10400000        6 
H      2.18560000       8.01035000      11.50300000        1 
C      1.30260000       0.60145000      10.39900000        6 
H      2.07360000       1.14845000      10.30700000        1 
C      4.10580000       6.05990000       5.00400000        6 
H      4.66080000       5.61090000       4.33200000        1 
H      3.22780000       5.62790000       5.04400000        1 
H      3.99580000       7.00290000       4.76200000        1 
C      4.77080000       5.96390000       6.34700000        6 
O      5.76180000       5.28990000       6.56300000        8 
C      4.18280000       6.73690000       7.43500000        6 
N      3.02980000       7.37690000       7.28000000        7 
N      2.06380000       7.91890000       7.16900000        7 
S      4.93380000       6.98590000       9.00000000       16 
O      6.31880000       7.30390000       8.79500000        8 
O      4.07880000       7.91990000       9.67600000        8 
C      4.84880000       5.43190000       9.83000000        6 
C      5.98480000       4.64890000       9.93800000        6 
H      6.80080000       4.92490000       9.53800000        1 
C      5.91480000       3.45190000      10.64300000        6 
H      6.68280000       2.89990000      10.72900000        1 
C      4.71580000       3.07690000      11.21300000        6 
Cl      4.63080000       1.58490000      12.10000000       17 
C      3.57380000       3.84890000      11.10400000        6 
H      2.75880000       3.56690000      11.50300000        1 
C      3.64180000       5.04490000      10.39900000        6 
H      2.87080000       5.59190000      10.30700000        1 
C      0.83860000       2.82700000      17.48850000        6 
H      0.28360000       3.27600000      16.81650000        1 
H      1.71660000       3.25900000      17.52850000        1 
H      0.94860000       1.88400000      17.24650000        1 
C      0.17360000       2.92300000      18.83150000        6 
O      9.07140000       3.59700000      19.04750000        8 
C      0.76160000       2.15000000      19.91950000        6 
N      1.91460000       1.51000000      19.76450000        7 
N      2.88060000       0.96800000      19.65350000        7 
S      0.01060000       1.90100000      21.48450000       16 
O      8.51440000       1.58300000      21.27950000        8 
O      0.86560000       0.96700000      22.16050000        8 
C      0.09560000       3.45500000      22.31450000        6 
C      8.84840000       4.23800000      22.42250000        6 
H      8.03240000       3.96200000      22.02250000        1 
C      8.91840000       5.43500000      23.12750000        6 
H      8.15040000       5.98700000      23.21350000        1 
C      0.22860000       5.81000000      23.69750000        6 
Cl      0.31360000       7.30200000      24.58450000       17 
C      1.37060000       5.03800000      23.58850000        6 
H      2.18560000       5.32000000      23.98750000        1 
C      1.30260000       3.84200000      22.88350000        6 
H      2.07360000       3.29500000      22.79150000        1 
C      5.78300000       1.61645000       7.48050000        6 
H      5.22800000       1.16745000       8.15250000        1 
H      6.66100000       1.18445000       7.44050000        1 
H      5.89300000       2.55945000       7.72250000        1 
C      5.11800000       1.52045000       6.13750000        6 
O      4.12700000       0.84645000       5.92150000        8 
C      5.70600000       2.29345000       5.04950000        6 
N      6.85900000       2.93345000       5.20450000        7 
N      7.82500000       3.47545000       5.31550000        7 
S      4.95500000       2.54245000       3.48450000       16 
O      3.57000000       2.86045000       3.68950000        8 
O      5.81000000       3.47645000       2.80850000        8 
C      5.04000000       0.98845000       2.65450000        6 
C      3.90400000       0.20545000       2.54650000        6 
H      3.08800000       0.48145000       2.94650000        1 
C      3.97400000       7.89535000       1.84150000        6 
H      3.20600000       7.34335000       1.75550000        1 
C      5.17300000       7.52035000       1.27150000        6 
Cl      5.25800000       6.02835000       0.38450000       17 
C      6.31500000       8.29235000       1.38050000        6 
H      7.13000000       8.01035000       0.98150000        1 
C      6.24700000       0.60145000       2.08550000        6 
H      7.01800000       1.14845000       2.17750000        1 
C      9.05020000       7.27045000      19.96500000        6 
H      9.60520000       7.71945000      20.63700000        1 
H      8.17220000       7.70245000      19.92500000        1 
H      8.94020000       6.32745000      20.20700000        1 
C      9.71520000       7.36645000      18.62200000        6 
O      0.81740000       8.04045000      18.40600000        8 
C      9.12720000       6.59345000      17.53400000        6 
N      7.97420000       5.95345000      17.68900000        7 
N      7.00820000       5.41145000      17.80000000        7 
S      9.87820000       6.34445000      15.96900000       16 
O      1.37440000       6.02645000      16.17400000        8 
O      9.02320000       5.41045000      15.29300000        8 
C      9.79320000       7.89845000      15.13900000        6 
C      1.04040000       8.68145000      15.03100000        6 
H      1.85640000       8.40545000      15.43100000        1 
C      0.97040000       0.99155000      14.32600000        6 
H      1.73840000       1.54355000      14.24000000        1 
C      9.66020000       1.36655000      13.75600000        6 
Cl      9.57520000       2.85855000      12.86900000       17 
C      8.51820000       0.59455000      13.86500000        6 
H      7.70320000       0.87655000      13.46600000        1 
C      8.58620000       8.28545000      14.57000000        6 
H      7.81520000       7.73845000      14.66200000        1 
